# Supplementary material for: The Mediation of miR-34a/miR-449c for Immune Cytokines in Acute Cold/Heat-Stressed Broiler Chicken
Source: Animals (Basel). 2020 Nov 20;10(11):2168. doi: 10.3390/ani10112168 (PMC7699918; doi:10.3390/ani10112168)
Supplement: Supplementary file 1 [file animals-10-02168-s001.zip]

Archive with 6 entries (5 files):
- Supplementary Materials/
- Supplementary Materials/Table S1 The primer information of immune cytokines qRT-PCR.xlsx
- Supplementary Materials/Table S2 The primer information of miRNAs qRT-PCR.xlsx
- Supplementary Materials/Table S3 Differently expressed miRNAs in heat stress-cold stress groups.xlsx
- Supplementary Materials/Table S4 Differently expressed miRNAs in heat stress-nomal groups.xlsx
- Supplementary Materials/Table S5 Differently expressed miRNAs in cold stress-normal groups.xlsx
